# Supplementary material for: Virus-modified paraspeckle-like condensates are hubs for viral RNA processing and their formation drives genomic instability
Source: Nat Commun. 2024 Nov 26;15:10240. doi: 10.1038/s41467-024-54592-5 (PMC11599752; doi:10.1038/s41467-024-54592-5)
Supplement: Supplementary file 7 — Source data [file 41467_2024_54592_MOESM7_ESM.xlsx]

## Sheet: Fig. 1E
				16hr	24hr
			R1	14	4
			R2	16	6
			R3	18	4
			R4	11	6
			R5	11	3
			R6	17	8
			R7	15	4
			R8	8	7
			R9	12	4
			R10	19	6
			R11	16	4
			R12	13	5
			R13	14	1
			R14	10	7
			R15	12	2
			R16	10	2
			R17	21	7
			R18	26	4
			R19	23	6
			R20	12	2

## Sheet: Fig. 1F
			16hr	24hr
		R1	1153.15	2075.66
		R2	900.861	1614.41
		R3	655.473	1383.78
		R4	873.964	1402.86
		R5	830.266	1325.18
		R6	939.339	2815.19
		R7	598.713	1942.22
		R8	469.669	1922.4
		R9	831.546	1424.68
		R10	894.224	2057.13
		R11	742.612	1409.01
		R12	939.339	1666.29
		R13	841.718	1660.53
		R14	684.655	2625.53
		R15	894.224	1530.93
		R16	742.612	1765.17
		R17	691.888	1296.92
		R18	587.087	1804.22
		R19	415.133	1362.86
		R20	745.186	1547.11
		R21	553.51	2729.23
		R22	540	1689.11
		R23	661	2158.69
		R24	830	1878.68
		R25	740	2080.64
		R26	387	1575.32
		R27	661	1788.45
		R28	348	1566.54
		R29	692	1966.72
		R30	657	2490.8

## Sheet: Fig. 2D
		SFPQ			NEAT1			NONO
		R1	R2	R3	R1	R2	R3	R1	R2	R3
	0hr	1	1	1	1	1	1	1	1	1
	24 hr lytic	1.00696	0.755236	1.20581	1.23971	0.976032	0.90125	1.05702	1.20999	0.809442

## Sheet: Fig. 2E
	Raw gel image:
	Densitometry:
		0	24
	R1	1	1.11133
	R2	1	1.01117
	R3	1	1.12557

## Sheet: Fig. 2F
			Raw gel image:
			Densitometry:
				0	24
			R1	1	0.790856
			R2	1	1.2923
			R3	1	0.766547

## Sheet: Fig. 2G
Time	16hrs			24hr
0	0	0	0	0	0	0
5	0.158367	0.082286	0.074766	0.019937	0.050311	0.012555
10	0.195102	0.100571	0.090343	0.033229	0.067476	0.020679
15	0.284898	0.152	0.11838	0.039093	0.075466	0.07164
20	0.360816	0.185143	0.205607	0.038702	0.123113	0.076809
25	0.388571	0.186286	0.211838	0.047303	0.140574	0.079025
30	0.362449	0.201143	0.23053	0.051994	0.158923	0.088626
35	0.353469	0.227429	0.246106	0.063331	0.1752	0.100443
40	0.306122	0.222857	0.277259	0.077013	0.166025	0.137371
45	0.324898	0.220571	0.249221	0.082095	0.161586	0.115953
50	0.271837	0.265143	0.305296	0.075841	0.188517	0.098227
55	0.337143	0.229714	0.342679	0.084441	0.224919	0.12777
60	0.350204	0.305143	0.361371	0.094214	0.195324	0.151403
65	0.393469	0.307429	0.370717	0.090696	0.200947	0.104874
70	0.417143	0.313143	0.373832	0.095387	0.165138	0.145495
75	0.420408	0.32	0.380062	0.10086	0.197396	0.162482
80	0.481633	0.362286	0.395639	0.099296	0.226398	0.16322
85	0.395918	0.317714	0.401869	0.106333	0.227582	0.211965
90	0.422857	0.414857	0.336137	0.10907	0.200355	0.161743
95	0.438367	0.402286	0.433022	0.103206	0.233501	0.144756
100	0.438367	0.470857	0.411215	0.098514	0.24889	0.223043
105	0.476735	0.454857	0.439252	0.094214	0.203019	0.204579
110	0.466939	0.429714	0.442368	0.093823	0.227582	0.195716
115	0.477551	0.557143	0.454829	0.112197	0.274637	0.246677
120	0.462041	0.569714	0.464174	0.102424	0.273454	0.225997
125	0.468571	0.537143	0.420561	0.107115	0.207162	0.211226
130	0.466939	0.532571	0.470405	0.100469	0.295354	0.231167
135	0.493061	0.540571	0.47352	0.10086	0.253921	0.212703
140	0.534694	0.525714	0.485981	0.105551	0.241196	0.212703
145	0.508571	0.514286	0.489097	0.102815	0.264575	0.227474
150	0.617143	0.546286	0.45292	0.116888	0.290027	0.256278
155	0.621224	0.582857	0.435411	0.112197	0.25836	0.232644
160	0.550204	0.504	0.492212	0.099296	0.235277	0.245199
165	0.481633	0.570286	0.51355	0.103597	0.261024	0.240768
170	0.42449	0.585143	0.498442	0.102033	0.268719	0.228951
175	0.411429	0.625143	0.510903	0.107506	0.241788	0.262186
180	0.493878	0.601143	0.554517	0.116106	0.262504	0.269572
185	0.558367	0.598857	0.570093	0.108679	0.239124	0.287297
190	0.578776	0.606857	0.582555	0.104378	0.261912	0.28582
195	0.52898	0.601143	0.58567	0.107115	0.271086	0.254801
200	0.59766	0.693714	0.619938	0.121579	0.274637	0.273821
205	0.536327	0.604571	0.626168	0.118452	0.240604	0.259482
210	0.609796	0.664	0.604704	0.117279	0.269015	0.248381

## Sheet: Fig. 3A
				Abundance ratio	Abundance change
			APOBEC3B	15.9385	229.8
			BCLAF1	5.425	355.05
			DCTN1	8.105	381.45
			DDX1	4.678	1152.1
			DDX17	7.359	359.3
			DDX21	7.0485	243.6
			DDX3X	6.9895	1170.4
			DDX5	5.932	565.2
			DHX30	7.271	4136.5
			DHX36	6.433	213.1
			DHX9	11.0025	973.65
			ELAVL1	6.8945	240.5
			ERH	7.7235	903.45
			FAM120A	6.6435	531.75
			FAM98A	10.7335	429.2
			FBL	8.144	211.4
			FMR1	7.3215	375.95
			FXR1	4.5045	949.15
			H1-2	3.8605	327.65
			H1-5	2.521	138.1
			HMGA1	2.0985	144.25
			HNRNPAB	10.24	150.25
			HNRNPC	11.803	817.95
			HNRNPDL	7.122	291.15
			HNRNPH1	7.1305	228.55
			HNRNPH3	5.398	266.85
			HNRNPM	14.596	1709.1
			HNRNPR	11.887	342.45
			HNRNPU	6.466	1177.25
			HNRNPU	17.284	531.15
			HNRNPUL1	5.5095	256.5
			HNRPD	7.728	168.85
			IGF2BP1	11.731	3074.1
			IGF2BP3	12.052	3295.05
			KIF2A	5.2345	172.1
			LRRC59	5.9335	842.7
			MATR3	8.676	384.45
			MOV10	6.0745	667.1
			NCBP1	4.5845	209.35
			NCL	3.078	297.7
			NONO	12.197	1690.5
			NUDT21	5.594	100.05
			ORF11	6.107	190.35
			ORF57	14.1685	2175.95
			ORF59	5.709	664.25
			ORF59	7.492	309
			ORF61	18.0125	769.1
			PABPC1	6.8385	604.1
			PABPC4	10.9045	446.5
			PGAM5	5.542	399.95
			PRRC2C	2.2365	242.4
			PSPC1	6.281	136.55
			PTBP1	12.8855	3270.55
			RAPGEF5	4.5995	208.8
			RCC2	4.6755	669.3
			RPL10	12.7545	142.1
			RPL10A	7.7975	347.8
			RPL11	4.341	292.75
			RPL13A	5.4815	406.1
			RPL14	6.25	544.25
			RPL17	6.3435	389.05
			RPL18	5.5825	193
			RPL21	8.0225	200.5
			RPL23A	9.819	1086.4
			RPL26	6.2	1540.7
			RPL27	4.2475	545
			RPL27A	12.386	877.65
			RPL3	5.4715	519.25
			RPL30	6.089	222
			RPL31	10.347	1089.75
			RPL34	11.1125	2312.1
			RPL35	9.2945	298.45
			RPL38	4.128	123.7
			RPL4	8.3765	421.7
			RPL7	4.478	370.1
			RPL9	8.203	1859.35
			RPLP0	2.164	203.1
			RPS11	8.6065	633.3
			RPS13	6.3005	405.4
			RPS15	7.804	415
			RPS15A	10.408	547.05
			RPS16	8.497	1403.85
			RPS17	6.402	320.55
			RPS19	4.163	184.6
			RPS2	4.4005	626.25
			RPS20	4.6455	535.5
			RPS24	10.732	2653.75
			RPS25	5.006	613.4
			RPS3	5.636	360.2
			RPS3A	5.7145	447.25
			RPS4X	7.5715	1545
			RPS5	4.5695	171.4
			RPS6	4.8565	209.05
			RPS7	6.924	879.85
			RPS8	5.732	268.8
			RPS9	10.348	1243.75
			RTCB	6.0705	599.4
			RTRAF	7.6055	669.75
			SFPQ	7.08	2354.35
			SNRNP200	3.907	133.8
			SNRPA	3.665	200.15
			SNRPD3	5.4155	361.3
			SRSF1	3.5805	196.05
			SYNCRIP	9.5295	794.45
			THADA	32.512	119.4
			THRAP3	6.6555	553.2
			UPF1	3.8655	222.4
			vIRF-1	6.3995	302.2
			WDR33	7.369	760.25
			XRCC6	4.7475	202.7
			YBX1	4.385	957.6
			YTHDC1	17.6365	1000.65

## Sheet: Fig. 3C
3c

## Sheet: Fig. 4B
			Raw gel image:
			Densitometry:
			ORF57:
			Control			CRISPR			WT ORF11			ΔIDR ORF11			ΔSerine5 ORF11
			R1	R2	R3	R1	R2	R3	R1	R2	R3	R1	R2	R3	R1	R2	R3
			1	1	1	1.17	0.688	0.71	1.08	1.3	1.4	0.6	0.62	1.09	0.95	1.1	1
			ORF65:
			Control			CRISPR			WT ORF11			ΔIDR ORF11			ΔSerine5 ORF11
			R1	R2	R3	R1	R2	R3	R1	R2	R3	R1	R2	R3	R1	R2	R3
			1	1	1	0.17	0.018	0.02	0.62	1.2	1.17	0.18	0.01	0.09	0.04	0.03	0.07

## Sheet: Fig, 4D
			Abundance change	Abundance ratio
		ADAR	1.067	144.75
		BCLAF1	1.1305	401.8
		CLCC1	1.997	77.5
		CSNK2A1	1.828	232.25
		DDX17	4.494	60.6
		DDX21	3.621	110.8
		DDX3X	2.3855	232.95
		DDX5	1.7745	303.75
		DHX9	3.3965	356.35
		DLAT	1.616	149.6
		EEF1G	1.6335	525.45
		EIF4A3	2.915	60.85
		FASN	1.105	177.45
		H1-2	1.746	65.4
		H2AC21	9.262	59.4
		H2AZ1	1.6605	105.45
		H2BC12	1.5405	637.2
		H3C1	1.323	312.65
		H4C1	1.719	166.05
		HNRNPK	2.377	91.65
		HNRNPU	3.232	662.75
		IFI16	3.4945	202.35
		IGF2BP3	1.4745	84.05
		ILF2	1.7995	207.2
		ILF3	1.6115	252.75
		K8	1.5115	78.15
		KIF5B	1.372	98.3
		LUC7L2	1.7535	97.7
		MATR3	2.548	141.2
		MCM5	1.539	71.75
		MCMBP	1.572	111.75
		MYH9	1.558	81.2
		OGDH	2.25	511.2
		ORF11	1.577	932.7
		ORF57	1.9245	96.25
		ORF59	2.5795	61.35
		PCMT1	3.1255	178.35
		PRMT5	4.3335	135.65
		PRPF40A	2.0085	231.65
		PTK6	6.1545	71.75
		RARS1	3.212	103.4
		RPL10	1.355	224.95
		RPL10A	3.1405	348.85
		RPL11	1.666	181.4
		RPL12	1.553	117.3
		RPL13	1.3655	102.65
		RPL13A	1.658	193.75
		RPL14	2.312	106.25
		RPL15	2.264	113.85
		RPL17	1.3295	383.55
		RPL18	2.039	216.3
		RPL18A	2.0285	131.55
		RPL19	1.6435	87.05
		RPL21	1.6415	120.25
		RPL24	1.62	231.15
		RPL26L1	2.096	86.15
		RPL27	2.199	95.15
		RPL27A	1.886	110.95
		RPL28	1.995	202.4
		RPL3	2.3285	305.8
		RPL30	2.0005	101.2
		RPL31	1.951	179.7
		RPL32	1.735	83.75
		RPL34	1.3225	92
		RPL35	1.878	198.35
		RPL37A	2.4315	87.35
		RPL38	1.771	84.75
		RPL4	1.865	409.35
		RPL6	2.0565	355.75
		RPL7	1.8565	212.85
		RPL7A	2.279	282.9
		RPL9	1.5345	89.3
		RPLP0	2.016	131.4
		RPS11	2.083	255.55
		RPS13	1.4995	165.9
		RPS15	1.7465	106.35
		RPS15A	1.7585	205.2
		RPS16	2.1355	360.7
		RPS18	1.343	178.85
		RPS19	1.0635	104.5
		RPS2	1.8825	414.65
		RPS23	2.0935	68.45
		RPS24	2.0735	207.4
		RPS25	2.099	338.95
		RPS26	1.7945	98.25
		RPS3	3.389	178.75
		RPS3A	1.603	421.5
		RPS4X	1.4515	614.3
		RPS6	1.451	207.1
		RPS7	2.0235	176.55
		RPS8	1.6345	282.65
		RPS9	2.3805	252.05
		SF3B1	2.1245	78.7
		SF3B2	2.393	87.65
		SFPQ	1.2035	51.85
		SLK	2.0375	575.95
		SRSF7	1.623	49.55
		SYNCRIP	1.5155	257.95
		THOC2	2.0305	86.9
		TLN1	1.3975	108.6
		TOP1	1.6685	84.25
		VARS1	1.205	137.3
		vIRF-1	1.291	116.1
		XPO1	1.632	85.9

[truncated: 33 more sheets: Fig. 4E, Fig. 5A, Fig. 5C, Fig. 5D, Fig. 5E, Fig. 5F, Fig. 5G, Fig. 5H, Fig. 5I, Fig. 5J, Fig. 6A, Fig. 6B, Fig. 6C, Fig. 6D, Fig. 6F, Fig. 6G, Fig. 6H, Fig. 6I, Fig. 6J, Fig. 6K …]
